# Supplementary material for: Biopolymer Compositions Based on Poly(3-hydroxybutyrate) and Linear Polyurethanes with Aromatic Rings—Preparation and Properties Evaluation
Source: Polymers (Basel). 2024 Jun 7;16(12):1618. doi: 10.3390/polym16121618 (PMC11207839; doi:10.3390/polym16121618)
Supplement: Supplementary file 1 [file polymers-16-01618-s001.zip]

Archive with 1 entries (1 files):
- polymers-2980633-supplementary.pdf
